# Supplementary material for: The Therapy of Vulvar Carcinoma—Evaluation of Surgical Options in a Retrospective Monocentric Study
Source: Life (Basel). 2023 Sep 27;13(10):1973. doi: 10.3390/life13101973 (PMC10608767; doi:10.3390/life13101973)
Supplement: Supplementary file 1 [file life-13-01973-s001.zip]

Archive with 1 entries (1 files):
- life-2427534-supplementary.pdf
